# Supplementary material for: Cas9-AAV6 gene correction of beta-globin in autologous HSCs improves sickle cell disease erythropoiesis in mice
Source: Nat Commun. 2021 Jan 29;12:686. doi: 10.1038/s41467-021-20909-x (PMC7846836; doi:10.1038/s41467-021-20909-x)
Supplement: Supplementary file 4 — Source Data [file 41467_2021_20909_MOESM4_ESM.xlsx]

## Sheet: Figure 1C
Kit+ day 2	HSC day 7
6.96	21.8
10.3	25.7
10.8	37.6
12	25
8.33	17
	17.5
	30.7
	28.7

## Sheet: Figure 1E
	20w
RBC	58.9	60.7	28.6	60
PLT	62.6	64.6	30.3	66.5
nm	49.3	52.9	30.6	63.9
B	58.1	29	32.2	47.8
T	32.3	37.7	41.5	49.2

## Sheet: Figure 1F
	12w 2o
RBC	23.8	33.6	30.7	47.4
PLT	32.6	22.9	36.8	45.6
nm	16.4	27.2	32	46.8
B	27.2	42.3	33	75.2
T	26.2	27.6	25.1	45.5

## Sheet: Figure 2B
Allele correction	INDELs	HbS
22	61	17
20	38	42
19	55	26
19.2	71.3	9.5
40.7	49.6	9.72
14.5	65.6	19.5
29.3	58.5	12.3
10.6	72.7	16.7

## Sheet: Figure 2C
	Ex vivo
Ex vivo	40.7	14.5	29.2502
	B cell									nm									T cell
8w	24.5351	8.90994	11.7657	10.2564	12	9.66746	No data collected	10.4988	No data collected	36.4804	36.0535	14.6441	12.6415	11.1823	12.1728	13.7931	16.0194	No data collected	21.6331	35.2383	41.804	12.0903	10.2796	5.57927	9.88395	13.2948	No data collected
12w	20.5355	5.86954	3.13328	10.3692	14.6341	14.0458	12.7473	8.61111	21.3262	35.7724	14.2054	12.711	10.3472	9.92727	15.1184	10.8333	7.34568	17.4603	17.3961	28.8523	38.3486	11.1785	11.3661	9.05838	12.9087	5.47718	22.2222
16w	14.6943	3.59243	1.61785	12.3467	14.2149	11.7181	17.6955	6.64835	18.5199	35.8447	19.8899	1.00797	11.0836	8.15864	19.3299	16.5289	1.54229	22.6476	21.5345	24.9641	17.7313	8.72928	15.2273	7.55418	7.74138	6.96552	13.3943
20-24w	18.4493	2.59627	3.08408	9.80526	13.4429	12.4277	20.2464	6.82028	14.0412	35.3583	22.4123	0.838268	10.7619	11.1857	17.0081	16.2796	3.27503	5.07106	28.3134	14.19	8.48304	9.7075	15.5262	9.70353	14.8107	6.85391	7.75316

## Sheet: Figure 2E
4w	8w	12w	16w	20-24w
81.08	91.21	84.13	72.91	72.91
87.74	93.41	95.1	94.74	94.74
31.22	27.96	32.97	38.47	38.47
57.46	71.9	58.24	67.95	67.95
58.75	75.9	59.56	55	55
62.16	71	70.37	68.75	68.75
71.24	70.52	70.73	70.89	70.89
71.66	37.23	15.46	12.2	12.2
94.62	91.52	65	65	57.377

## Sheet: Figure 2F
	Myeloid gcHBB									HgbA
8	36.4804	36.0535	14.6441	12.6415	11.1823	12.1728	13.7931	16.0194	No data collected	81.08	87.74	31.22	57.46	58.75	62.16	71.24	71.66	94.62
12	35.7724	14.2054	12.711	10.3472	9.92727	15.1184	10.8333	7.34568	17.4603	91.21	93.41	27.96	71.9	75.9	71	70.52	37.23	91.52
16	35.8447	19.8899	1.00797	11.0836	8.15864	19.3299	16.5289	1.54229	17.5	84.13	95.1	32.97	58.24	59.56	70.37	70.73	15.46	65
20-24	35.3583	22.4123	0.838268	10.7619	11.1857	17.0081	16.2796	3.27503	5.07106	66.67	95.73	33.33	67.95	55	68.75	70.89	12.2	57.377

## Sheet: Figure 2G
Myeloid HR	Retic
11.0836	48.5
8.15864	51.4
19.3299	37.3
16.5289	33.7
1.54229	57.9
17.4603	33.7
35.3583	22.3
22.4123	17.5
0.838268	53.5

## Sheet: Figure 2H
	B cell				nm				T cell				HgbA
12 week	9.29807	5.38136	11.8062	18.7433	15.7683	2.51252	23.7196	20.1766	9.5561	10.0671	11.7579	14.9154	80.3279	13.75	100	99.115

## Sheet: Figure 3A
	SCD3A-1	SCD3A-3	SCD3A-4	HBB-S	HBB-WT
1	100	100	100	100	100
7	82.7	79.8	38.1	16	97.9
30	24.1	24	26.4	0	21.3
55	2.8	2.8	13.6	0	0

[truncated: 20 more sheets: Figure S1A, Figure S1B, Figure S1C, Figure S1D, Figure S1E, Figure S1F, Figure S1G, Figure S1H, Figure S1I, Figure S1J, Figure S1K, Figure S2A, Figure S2B, Figure S2C, Figure S2E, Figure S2F, Figure S2G, Figure S2H, Figure S2I, Figure S2J]
